# Supplementary material for: Host-pathogen interactions of clinical S. aureus isolates to induce infective endocarditis
Source: Virulence. 2021 Sep 7;12(1):2073–87. doi: 10.1080/21505594.2021.1960107 (PMC8425731; doi:10.1080/21505594.2021.1960107)
Supplement: Supplemental Material [file KVIR_A_1960107_SM2445.zip]

Archive with 5 entries (4 files):
- supplementary/
- supplementary/10-Schwarz-SUPPLEMENTARY-Figure-1-2021-05-18-Revision.eps.47h6c62.partial
- supplementary/11-Schwarz-SUPPLEMENTARY-Table-2-5-20210702clean.docx
- supplementary/13-Schwarz-SUPPLENETARY-Figure 2-2021-05-20-Revision.eps
- supplementary/14-Schwarz-SUPPLENTARY-Table-1-2021-07-02-Revision-2clean.docx
